# Supplementary material for: TNFα Activates the Liver X Receptor Signaling Pathway and Promotes Cholesterol Efflux from Human Brain Pericytes Independently of ABCA1
Source: Int J Mol Sci. 2023 Mar 22;24(6):5992. doi: 10.3390/ijms24065992 (PMC10056409; doi:10.3390/ijms24065992)
Supplement: Supplementary file 1 [file ijms-24-05992-s001.zip]

Archive with 6 entries (6 files):
- Supplementary Figure S1.TIF
- Supplementary Figure S2.tif
- Supplementary Figure S3.TIF
- Supplementary Figure S4.TIF
- Supplementary Figure S5.TIF
- Supplementary Figure S6.TIF
